# Supplementary material for: Cultural Adaptation and Validation of the Premature Infant Pain Profile-Revised (PIPP-R) Pain Measurement Scale: Research Protocol
Source: Int J Environ Res Public Health. 2022 Sep 28;19(19):12338. doi: 10.3390/ijerph191912338 (PMC9566023; doi:10.3390/ijerph191912338)
Supplement: Supplementary file 1 [file ijerph-19-12338-s001.zip]

Archive with 1 entries (1 files):
- ijerph-1844910-supplementary.pdf
